# Supplementary material for: Urea-based mutualistic transfer of nitrogen in biological soil crusts
Source: ISME J. 2024 Dec 13;19(1):wrae246. doi: 10.1093/ismejo/wrae246 (PMC11844795; doi:10.1093/ismejo/wrae246)
Supplement: Supplementary_Data_File_wrae246 [file supplementary_data_file_wrae246.xlsx]

## Sheet: Figs.2,S1,S2
Data for Figure 2, Supplementary Figure S1 and S2
Organism	Target	Type of culture	Conditions	Cycle Threshold (Ct Value)	Reporter
M. vaginatus PCC 9802	Allophanate Hydrolase	Single-culture	Nitrogen Replete	21.7002	SYBR
M. vaginatus PCC 9802	Allophanate Hydrolase	Single-culture	Nitrogen Replete	21.8945	SYBR
M.vaginatus PCC 9802	Allophanate Hydrolase	Single-culture	Nitrogen Replete	21.6545	SYBR
M.vaginatus PCC 9802	Allophanate Hydrolase	Single-culture	Nitrogen Replete	21.8348	SYBR
M.vaginatus PCC 9802	Allophanate Hydrolase	Single-culture	Nitrogen Replete	21.9318	SYBR
M. vaginatus PCC 9802	Allophanate Hydrolase	Single-culture	Nitrogen Replete	22.0106	SYBR
M. vaginatus PCC 9802	Allophanate Hydrolase	Co-culture	Nitrogen Limited	23.9195	SYBR
M. vaginatus PCC 9802	Allophanate Hydrolase	Co-culture	Nitrogen Limited	23.4193	SYBR
M. vaginatus PCC 9802	Allophanate Hydrolase	Co-culture	Nitrogen Limited	21.7773	SYBR
M. vaginatus PCC 9802	Allophanate Hydrolase	Co-culture	Nitrogen Limited	23.2448	SYBR
M. vaginatus PCC 9802	Allophanate Hydrolase	Co-culture	Nitrogen Limited	23.7456	SYBR
M. vaginatus PCC 9802	Allophanate Hydrolase	Co-culture	Nitrogen Limited	23.4551	SYBR
M. vaginatus PCC 9802	Urea Carboxylase	Single-culture	Nitrogen replete	22.3477	SYBR
M. vaginatus PCC 9802	Urea Carboxylase	Single-culture	Nitrogen replete	22.3011	SYBR
M. vaginatus PCC 9802	Urea Carboxylase	Single-culture	Nitrogen replete	22.378	SYBR
M. vaginatus PCC 9802	Urea Carboxylase	Single-culture	Nitrogen replete	22.4443	SYBR
M. vaginatus PCC 9802	Urea Carboxylase	Single-culture	Nitrogen replete	22.7675	SYBR
M. vaginatus PCC 9802	Urea Carboxylase	Single-culture	Nitrogen replete	22.789	SYBR
M. vaginatus PCC 9802	Urea Carboxylase	Co-culture	Nitrogen Limited	23.9209	SYBR
M. vaginatus PCC 9802	Urea Carboxylase	Co-culture	Nitrogen Limited	23.0845	SYBR
M. vaginatus PCC 9802	Urea Carboxylase	Co-culture	Nitrogen Limited	23.5461	SYBR
M. vaginatus PCC 9802	Urea Carboxylase	Co-culture	Nitrogen Limited	23.7776	SYBR
M. vaginatus PCC 9802	Urea Carboxylase	Co-culture	Nitrogen Limited	23.6596	SYBR
M. vaginatus PCC 9802	Urea Carboxylase	Co-culture	Nitrogen Limited	23.6654	SYBR
M. vaginatus PCC 9802	Urea Permease Protein UrtB	Single-culture	Nitrogen replete	19.7856	SYBR
M. vaginatus PCC 9802	Urea Permease Protein UrtB	Single-culture	Nitrogen replete	19.4194	SYBR
M. vaginatus PCC 9802	Urea Permease Protein UrtB	Single-culture	Nitrogen replete	19.6855	SYBR
M. vaginatus PCC 9802	Urea Permease Protein UrtB	Single-culture	Nitrogen replete	19.4981	SYBR
M. vaginatus PCC 9802	Urea Permease Protein UrtB	Single-culture	Nitrogen replete	19.7452	SYBR
M. vaginatus PCC 9802	Urea Permease Protein UrtB	Single-culture	Nitrogen replete	19.0341	SYBR
M. vaginatus PCC 9802	Urea Permease Protein UrtB	Co-culture	Nitrogen Limited	19.0747	SYBR
M. vaginatus PCC 9802	Urea Permease Protein UrtB	Co-culture	Nitrogen Limited	18.8777	SYBR
M. vaginatus PCC 9802	Urea Permease Protein UrtB	Co-culture	Nitrogen Limited	18.9468	SYBR
M. vaginatus PCC 9802	Urea Permease Protein UrtB	Co-culture	Nitrogen Limited	18.8863	SYBR
M. vaginatus PCC 9802	Urea Permease Protein UrtB	Co-culture	Nitrogen Limited	18.5879	SYBR
M. vaginatus PCC 9802	Urea Permease Protein UrtB	Co-culture	Nitrogen Limited	18.909	SYBR
M. vaginatus PCC 9802	Carbamoyl Phospate Synthase	Single-culture	Nitrogen replete	21.542	SYBR
M. vaginatus PCC 9802	Carbamoyl Phospate Synthase	Single-culture	Nitrogen replete	21.824	SYBR
M. vaginatus PCC 9802	Carbamoyl Phospate Synthase	Single-culture	Nitrogen replete	20.732	SYBR
M. vaginatus PCC 9802	Carbamoyl Phospate Synthase	Single-culture	Nitrogen replete	20.58	SYBR
M. vaginatus PCC 9802	Carbamoyl Phospate Synthase	Single-culture	Nitrogen replete	22.116	SYBR
M. vaginatus PCC 9802	Carbamoyl Phospate Synthase	Single-culture	Nitrogen replete	23.459	SYBR
M. vaginatus PCC 9802	Carbamoyl Phospate Synthase	Co-culture	Nitrogen Limited	24.307	SYBR
M. vaginatus PCC 9802	Carbamoyl Phospate Synthase	Co-culture	Nitrogen Limited	23.111	SYBR
M. vaginatus PCC 9802	Carbamoyl Phospate Synthase	Co-culture	Nitrogen Limited	24.054	SYBR
M. vaginatus PCC 9802	Carbamoyl Phospate Synthase	Co-culture	Nitrogen Limited	23.207	SYBR
M. vaginatus PCC 9802	Carbamoyl Phospate Synthase	Co-culture	Nitrogen Limited	23.888	SYBR
M. vaginatus PCC 9802	Carbamoyl Phospate Synthase	Co-culture	Nitrogen Limited	23.518	SYBR
M. vaginatus PCC 9802	Argininosuccinate Synthase	Single-culture	Nitrogen replete	20.799	SYBR
M. vaginatus PCC 9802	Argininosuccinate Synthase	Single-culture	Nitrogen replete	20.595	SYBR
M. vaginatus PCC 9802	Argininosuccinate Synthase	Single-culture	Nitrogen replete	20.187	SYBR
M. vaginatus PCC 9802	Argininosuccinate Synthase	Single-culture	Nitrogen replete	20.527	SYBR
M. vaginatus PCC 9802	Argininosuccinate Synthase	Single-culture	Nitrogen replete	22.922	SYBR
M. vaginatus PCC 9802	Argininosuccinate Synthase	Single-culture	Nitrogen replete	23.145	SYBR
M. vaginatus PCC 9802	Argininosuccinate Synthase	Co-culture	Nitrogen Limited	24.359	SYBR
M. vaginatus PCC 9802	Argininosuccinate Synthase	Co-culture	Nitrogen Limited	23.247	SYBR
M. vaginatus PCC 9802	Argininosuccinate Synthase	Co-culture	Nitrogen Limited	24.542	SYBR
M. vaginatus PCC 9802	Argininosuccinate Synthase	Co-culture	Nitrogen Limited	23.368	SYBR
M. vaginatus PCC 9802	Argininosuccinate Synthase	Co-culture	Nitrogen Limited	23.999	SYBR
M. vaginatus PCC 9802	Argininosuccinate Synthase	Co-culture	Nitrogen Limited	23.433	SYBR
M. vaginatus PCC 9802	Argininocuccinate Lyase	Single-culture	Nitrogen replete	19.555	SYBR
M. vaginatus PCC 9802	Argininocuccinate Lyase	Single-culture	Nitrogen replete	19.485	SYBR
M. vaginatus PCC 9802	Argininocuccinate Lyase	Single-culture	Nitrogen replete	22.091	SYBR
M. vaginatus PCC 9802	Argininocuccinate Lyase	Single-culture	Nitrogen replete	23.166	SYBR
M. vaginatus PCC 9802	Argininocuccinate Lyase	Single-culture	Nitrogen replete	23.7	SYBR
M. vaginatus PCC 9802	Argininocuccinate Lyase	Single-culture	Nitrogen replete	23.085	SYBR
M. vaginatus PCC 9802	Argininocuccinate Lyase	Co-culture	Nitrogen Limited	23.509	SYBR
M. vaginatus PCC 9802	Argininocuccinate Lyase	Co-culture	Nitrogen Limited	24.176	SYBR
M. vaginatus PCC 9802	Argininocuccinate Lyase	Co-culture	Nitrogen Limited	23.743	SYBR
M. vaginatus PCC 9802	Argininocuccinate Lyase	Co-culture	Nitrogen Limited	24.646	SYBR
M. vaginatus PCC 9802	Argininocuccinate Lyase	Co-culture	Nitrogen Limited	25.965	SYBR
M. vaginatus PCC 9802	Argininocuccinate Lyase	Co-culture	Nitrogen Limited	25	SYBR
M. vaginatus PCC 9802	Ornithine Carbamoyltransferase	Single-culture	Nitrogen replete	20.666	SYBR
M. vaginatus PCC 9802	Ornithine Carbamoyltransferase	Single-culture	Nitrogen replete	21.989	SYBR
M. vaginatus PCC 9802	Ornithine Carbamoyltransferase	Single-culture	Nitrogen replete	21.197	SYBR
M. vaginatus PCC 9802	Ornithine Carbamoyltransferase	Single-culture	Nitrogen replete	20.357	SYBR
M. vaginatus PCC 9802	Ornithine Carbamoyltransferase	Single-culture	Nitrogen replete	22.689	SYBR
M. vaginatus PCC 9802	Ornithine Carbamoyltransferase	Single-culture	Nitrogen replete	22.308	SYBR
M. vaginatus PCC 9802	Ornithine Carbamoyltransferase	Co-culture	Nitrogen Limited	23.58	SYBR
M. vaginatus PCC 9802	Ornithine Carbamoyltransferase	Co-culture	Nitrogen Limited	23.597	SYBR
M. vaginatus PCC 9802	Ornithine Carbamoyltransferase	Co-culture	Nitrogen Limited	23.396	SYBR
M. vaginatus PCC 9802	Ornithine Carbamoyltransferase	Co-culture	Nitrogen Limited	24.911	SYBR
M. vaginatus PCC 9802	Ornithine Carbamoyltransferase	Co-culture	Nitrogen Limited	22.369	SYBR
M. vaginatus PCC 9802	Ornithine Carbamoyltransferase	Co-culture	Nitrogen Limited	24.398	SYBR
M. vaginatus PCC 9802	Urease	Single-culture	Nitrogen replete	21.2729	SYBR
M. vaginatus PCC 9802	Urease	Single-culture	Nitrogen replete	21.2881	SYBR
M. vaginatus PCC 9802	Urease	Single-culture	Nitrogen replete	21.4063	SYBR
M. vaginatus PCC 9802	Urease	Single-culture	Nitrogen replete	21.1786	SYBR
M. vaginatus PCC 9802	Urease	Single-culture	Nitrogen replete	21.5557	SYBR
M. vaginatus PCC 9802	Urease	Single-culture	Nitrogen replete	21.0612	SYBR
M. vaginatus PCC 9802	Urease	Co-culture	Nitrogen Limited	23.4396	SYBR
M. vaginatus PCC 9802	Urease	Co-culture	Nitrogen Limited	22.6014	SYBR
M. vaginatus PCC 9802	Urease	Co-culture	Nitrogen Limited	23.3202	SYBR
M. vaginatus PCC 9802	Urease	Co-culture	Nitrogen Limited	23.5543	SYBR
M. vaginatus PCC 9802	Urease	Co-culture	Nitrogen Limited	23.6567	SYBR
M. vaginatus PCC 9802	Urease	Co-culture	Nitrogen Limited	23.6569	SYBR
M. vaginatus PCC 9802	RNA subunit of ribonuclease P	Single-culture	Nitrogen replete	22.4433	SYBR
M. vaginatus PCC 9802	RNA subunit of ribonuclease P	Single-culture	Nitrogen replete	22.9352	SYBR
M. vaginatus PCC 9802	RNA subunit of ribonuclease P	Single-culture	Nitrogen replete	22.6854	SYBR
M. vaginatus PCC 9802	RNA subunit of ribonuclease P	Single-culture	Nitrogen replete	21.9647	SYBR
M. vaginatus PCC 9802	RNA subunit of ribonuclease P	Single-culture	Nitrogen replete	21.7466	SYBR
M. vaginatus PCC 9802	RNA subunit of ribonuclease P	Single-culture	Nitrogen replete	21.6689	SYBR
M. vaginatus PCC 9802	RNA subunit of ribonuclease P	Co-culture	Nitrogen Limited	23.4848	SYBR
M. vaginatus PCC 9802	RNA subunit of ribonuclease P	Co-culture	Nitrogen Limited	24.9006	SYBR
M. vaginatus PCC 9802	RNA subunit of ribonuclease P	Co-culture	Nitrogen Limited	24.979	SYBR
M. vaginatus PCC 9802	RNA subunit of ribonuclease P	Co-culture	Nitrogen Limited	23.8333	SYBR
M. vaginatus PCC 9802	RNA subunit of ribonuclease P	Co-culture	Nitrogen Limited	23.8151	SYBR
M. vaginatus PCC 9802	RNA subunit of ribonuclease P	Co-culture	Nitrogen Limited	24.2126	SYBR
Organism	Target	Type of Culture	Condition	Cycle Threshold (Ct Value)	Reporter
Massilia sp. METH04	Carbamoyl Phosphate Synthase	Single-culture	Nitrogen Limited Carbon Replete	25.288	SYBR
Massilia sp. METH04	Carbamoyl Phosphate Synthase	Single-culture	Nitrogen Limited Carbon Replete	25.206	SYBR
Massilia sp. METH04	Carbamoyl Phosphate Synthase	Single-culture	Nitrogen Limited Carbon Replete	25.842	SYBR
Massilia sp. METH04	Carbamoyl Phosphate Synthase	Single-culture	Nitrogen Limited Carbon Replete	26.054	SYBR
Massilia sp. METH04	Carbamoyl Phosphate Synthase	Single-culture	Nitrogen Limited Carbon Replete	26.297	SYBR
Massilia sp. METH04	Carbamoyl Phosphate Synthase	Single-culture	Nitrogen Limited Carbon Replete	26.206	SYBR
Massilia sp. METH04	Carbamoyl Phosphate Synthase	Co-culture	Nitrogen Limited Carbon Limited	23.205	SYBR
Massilia sp. METH04	Carbamoyl Phosphate Synthase	Co-culture	Nitrogen Limited Carbon Limited	23.504	SYBR
Massilia sp. METH04	Carbamoyl Phosphate Synthase	Co-culture	Nitrogen Limited Carbon Limited	23.629	SYBR
Massilia sp. METH04	Carbamoyl Phosphate Synthase	Co-culture	Nitrogen Limited Carbon Limited	23.507	SYBR
Massilia sp. METH04	Carbamoyl Phosphate Synthase	Co-culture	Nitrogen Limited Carbon Limited	23.777	SYBR
Massilia sp. METH04	Carbamoyl Phosphate Synthase	Co-culture	Nitrogen Limited Carbon Limited	23.308	SYBR
Massilia sp. METH04	Argininosuccinate synthase	Single-culture	Nitrogen Limited Carbon Replete	27.478	SYBR
Massilia sp. METH04	Argininosuccinate synthase	Single-culture	Nitrogen Limited Carbon Replete	27.964	SYBR
Massilia sp. METH04	Argininosuccinate synthase	Single-culture	Nitrogen Limited Carbon Replete	27.005	SYBR
Massilia sp. METH04	Argininosuccinate synthase	Single-culture	Nitrogen Limited Carbon Replete	27.157	SYBR
Massilia sp. METH04	Argininosuccinate synthase	Single-culture	Nitrogen Limited Carbon Replete	27.222	SYBR
Massilia sp. METH04	Argininosuccinate synthase	Single-culture	Nitrogen Limited Carbon Replete	27.282	SYBR
Massilia sp. METH04	Argininosuccinate synthase	Co-culture	Nitrogen Limited Carbon Limited	26.221	SYBR
Massilia sp. METH04	Argininosuccinate synthase	Co-culture	Nitrogen Limited Carbon Limited	26.722	SYBR
Massilia sp. METH04	Argininosuccinate synthase	Co-culture	Nitrogen Limited Carbon Limited	26.272	SYBR
Massilia sp. METH04	Argininosuccinate synthase	Co-culture	Nitrogen Limited Carbon Limited	26.102	SYBR
Massilia sp. METH04	Argininosuccinate synthase	Co-culture	Nitrogen Limited Carbon Limited	26.019	SYBR
Massilia sp. METH04	Argininosuccinate synthase	Co-culture	Nitrogen Limited Carbon Limited	26.112	SYBR
Massilia sp. METH04	Argininosuccinate lyase	Single-culture	Nitrogen Limited Carbon Replete	24.478	SYBR
Massilia sp. METH04	Argininosuccinate lyase	Single-culture	Nitrogen Limited Carbon Replete	24.688	SYBR
Massilia sp. METH04	Argininosuccinate lyase	Single-culture	Nitrogen Limited Carbon Replete	24.865	SYBR
Massilia sp. METH04	Argininosuccinate lyase	Single-culture	Nitrogen Limited Carbon Replete	24.899	SYBR
Massilia sp. METH04	Argininosuccinate lyase	Single-culture	Nitrogen Limited Carbon Replete	24.642	SYBR
Massilia sp. METH04	Argininosuccinate lyase	Single-culture	Nitrogen Limited Carbon Replete	24.753	SYBR
Massilia sp. METH04	Argininosuccinate lyase	Co-culture	Nitrogen Limited Carbon Limited	22.578	SYBR
Massilia sp. METH04	Argininosuccinate lyase	Co-culture	Nitrogen Limited Carbon Limited	22.246	SYBR
Massilia sp. METH04	Argininosuccinate lyase	Co-culture	Nitrogen Limited Carbon Limited	22.789	SYBR
Massilia sp. METH04	Argininosuccinate lyase	Co-culture	Nitrogen Limited Carbon Limited	22.953	SYBR
Massilia sp. METH04	Argininosuccinate lyase	Co-culture	Nitrogen Limited Carbon Limited	22.474	SYBR
Massilia sp. METH04	Argininosuccinate lyase	Co-culture	Nitrogen Limited Carbon Limited	22.68	SYBR
Massilia sp. METH04	Ornithine Carbamoyltransferase	Single-culture	Nitrogen Limited Carbon Replete	25.586	SYBR
Massilia sp. METH04	Ornithine Carbamoyltransferase	Single-culture	Nitrogen Limited Carbon Replete	25.485	SYBR
Massilia sp. METH04	Ornithine Carbamoyltransferase	Single-culture	Nitrogen Limited Carbon Replete	25.495	SYBR
Massilia sp. METH04	Ornithine Carbamoyltransferase	Single-culture	Nitrogen Limited Carbon Replete	24.976	SYBR
Massilia sp. METH04	Ornithine Carbamoyltransferase	Single-culture	Nitrogen Limited Carbon Replete	25.509	SYBR
Massilia sp. METH04	Ornithine Carbamoyltransferase	Single-culture	Nitrogen Limited Carbon Replete	25.732	SYBR
Massilia sp. METH04	Ornithine Carbamoyltransferase	Co-culture	Nitrogen Limited Carbon Limited	24.009	SYBR
Massilia sp. METH04	Ornithine Carbamoyltransferase	Co-culture	Nitrogen Limited Carbon Limited	24.198	SYBR
Massilia sp. METH04	Ornithine Carbamoyltransferase	Co-culture	Nitrogen Limited Carbon Limited	24.999	SYBR
Massilia sp. METH04	Ornithine Carbamoyltransferase	Co-culture	Nitrogen Limited Carbon Limited	25.011	SYBR
Massilia sp. METH04	Ornithine Carbamoyltransferase	Co-culture	Nitrogen Limited Carbon Limited	24.609	SYBR
Massilia sp. METH04	Ornithine Carbamoyltransferase	Co-culture	Nitrogen Limited Carbon Limited	24.102	SYBR
Massilia sp. METH04	Urease	Single-culture	Nitrogen Limited Carbon Replete	23.609	SYBR
Massilia sp. METH04	Urease	Single-culture	Nitrogen Limited Carbon Replete	23.489	SYBR
Massilia sp. METH04	Urease	Single-culture	Nitrogen Limited Carbon Replete	23.065	SYBR
Massilia sp. METH04	Urease	Single-culture	Nitrogen Limited Carbon Replete	23.69	SYBR
Massilia sp. METH04	Urease	Single-culture	Nitrogen Limited Carbon Replete	23.295	SYBR
Massilia sp. METH04	Urease	Single-culture	Nitrogen Limited Carbon Replete	23.066	SYBR
Massilia sp. METH04	Urease	Co-culture	Nitrogen Limited Carbon Limited	23.397	SYBR
Massilia sp. METH04	Urease	Co-culture	Nitrogen Limited Carbon Limited	23.48	SYBR
Massilia sp. METH04	Urease	Co-culture	Nitrogen Limited Carbon Limited	23.942	SYBR
Massilia sp. METH04	Urease	Co-culture	Nitrogen Limited Carbon Limited	23.074	SYBR
Massilia sp. METH04	Urease	Co-culture	Nitrogen Limited Carbon Limited	23.292	SYBR
Massilia sp. METH04	Urease	Co-culture	Nitrogen Limited Carbon Limited	23.306	SYBR
Massilia sp. METH04	Urea Permease Protein UrtB	Single-culture	Nitrogen Limited Carbon Replete	24.576	SYBR
Massilia sp. METH04	Urea Permease Protein UrtB	Single-culture	Nitrogen Limited Carbon Replete	24.725	SYBR
Massilia sp. METH04	Urea Permease Protein UrtB	Single-culture	Nitrogen Limited Carbon Replete	23.889	SYBR
Massilia sp. METH04	Urea Permease Protein UrtB	Single-culture	Nitrogen Limited Carbon Replete	23.369	SYBR
Massilia sp. METH04	Urea Permease Protein UrtB	Single-culture	Nitrogen Limited Carbon Replete	23.383	SYBR
Massilia sp. METH04	Urea Permease Protein UrtB	Single-culture	Nitrogen Limited Carbon Replete	23.142	SYBR
Massilia sp. METH04	Urea Permease Protein UrtB	Co-culture	Nitrogen Limited Carbon Limited	24.773	SYBR
Massilia sp. METH04	Urea Permease Protein UrtB	Co-culture	Nitrogen Limited Carbon Limited	23.398	SYBR
Massilia sp. METH04	Urea Permease Protein UrtB	Co-culture	Nitrogen Limited Carbon Limited	24.199	SYBR
Massilia sp. METH04	Urea Permease Protein UrtB	Co-culture	Nitrogen Limited Carbon Limited	22.005	SYBR
Massilia sp. METH04	Urea Permease Protein UrtB	Co-culture	Nitrogen Limited Carbon Limited	25.249	SYBR
Massilia sp. METH04	Urea Permease Protein UrtB	Co-culture	Nitrogen Limited Carbon Limited	24.334	SYBR
Massilia sp. METH04	Gyceraldehyde 3 phosphate dehydrogenase (GAPDH)	Single-culture	Nitrogen Limited Carbon Replete	23.789	SYBR
Massilia sp. METH04	Gyceraldehyde 3 phosphate dehydrogenase (GAPDH)	Single-culture	Nitrogen Limited Carbon Replete	23.386	SYBR
Massilia sp. METH04	Gyceraldehyde 3 phosphate dehydrogenase (GAPDH)	Single-culture	Nitrogen Limited Carbon Replete	23.062	SYBR
Massilia sp. METH04	Gyceraldehyde 3 phosphate dehydrogenase (GAPDH)	Single-culture	Nitrogen Limited Carbon Replete	23.422	SYBR
Massilia sp. METH04	Gyceraldehyde 3 phosphate dehydrogenase (GAPDH)	Single-culture	Nitrogen Limited Carbon Replete	23.479	SYBR
Massilia sp. METH04	Gyceraldehyde 3 phosphate dehydrogenase (GAPDH)	Single-culture	Nitrogen Limited Carbon Replete	23.37	SYBR
Massilia sp. METH04	Gyceraldehyde 3 phosphate dehydrogenase (GAPDH)	Single-culture	Nitrogen Limited Carbon Replete	23.122	SYBR
Massilia sp. METH04	Gyceraldehyde 3 phosphate dehydrogenase (GAPDH)	Single-culture	Nitrogen Limited Carbon Replete	23.168	SYBR
Massilia sp. METH04	Gyceraldehyde 3 phosphate dehydrogenase (GAPDH)	Single-culture	Nitrogen Limited Carbon Replete	23.333	SYBR
Massilia sp. METH04	Gyceraldehyde 3 phosphate dehydrogenase (GAPDH)	Single-culture	Nitrogen Limited Carbon Replete	23.38	SYBR
Massilia sp. METH04	Gyceraldehyde 3 phosphate dehydrogenase (GAPDH)	Single-culture	Nitrogen Limited Carbon Replete	23.495	SYBR
Massilia sp. METH04	Gyceraldehyde 3 phosphate dehydrogenase (GAPDH)	Single-culture	Nitrogen Limited Carbon Replete	23.56	SYBR
Massilia sp. METH04	Gyceraldehyde 3 phosphate dehydrogenase (GAPDH)	Single-culture	Nitrogen Limited Carbon Replete	24.632	SYBR
Massilia sp. METH04	Gyceraldehyde 3 phosphate dehydrogenase (GAPDH)	Single-culture	Nitrogen Limited Carbon Replete	24.805	SYBR
Massilia sp. METH04	Gyceraldehyde 3 phosphate dehydrogenase (GAPDH)	Single-culture	Nitrogen Limited Carbon Replete	25.196	SYBR
Massilia sp. METH04	Gyceraldehyde 3 phosphate dehydrogenase (GAPDH)	Co-culture	Nitrogen Limited Carbon Limited	23.395	SYBR
Massilia sp. METH04	Gyceraldehyde 3 phosphate dehydrogenase (GAPDH)	Co-culture	Nitrogen Limited Carbon Limited	23.279	SYBR
Massilia sp. METH04	Gyceraldehyde 3 phosphate dehydrogenase (GAPDH)	Co-culture	Nitrogen Limited Carbon Limited	23.505	SYBR
Massilia sp. METH04	Gyceraldehyde 3 phosphate dehydrogenase (GAPDH)	Co-culture	Nitrogen Limited Carbon Limited	23.765	SYBR
Massilia sp. METH04	Gyceraldehyde 3 phosphate dehydrogenase (GAPDH)	Co-culture	Nitrogen Limited Carbon Limited	23.467	SYBR
Massilia sp. METH04	Gyceraldehyde 3 phosphate dehydrogenase (GAPDH)	Co-culture	Nitrogen Limited Carbon Limited	23.109	SYBR
Massilia sp. METH04	Gyceraldehyde 3 phosphate dehydrogenase (GAPDH)	Co-culture	Nitrogen Limited Carbon Limited	21.555	SYBR
Massilia sp. METH04	Gyceraldehyde 3 phosphate dehydrogenase (GAPDH)	Co-culture	Nitrogen Limited Carbon Limited	21.865	SYBR
Massilia sp. METH04	Gyceraldehyde 3 phosphate dehydrogenase (GAPDH)	Co-culture	Nitrogen Limited Carbon Limited	21.688	SYBR
Massilia sp. METH04	Gyceraldehyde 3 phosphate dehydrogenase (GAPDH)	Co-culture	Nitrogen Limited Carbon Limited	23.742	SYBR
Massilia sp. METH04	Gyceraldehyde 3 phosphate dehydrogenase (GAPDH)	Co-culture	Nitrogen Limited Carbon Limited	23.405	SYBR
Massilia sp. METH04	Gyceraldehyde 3 phosphate dehydrogenase (GAPDH)	Co-culture	Nitrogen Limited Carbon Limited	24.063	SYBR
Massilia sp. METH04	Gyceraldehyde 3 phosphate dehydrogenase (GAPDH)	Co-culture	Nitrogen Limited Carbon Limited	24.494	SYBR
Massilia sp. METH04	Gyceraldehyde 3 phosphate dehydrogenase (GAPDH)	Co-culture	Nitrogen Limited Carbon Limited	24.537	SYBR
Massilia sp. METH04	Gyceraldehyde 3 phosphate dehydrogenase (GAPDH)	Co-culture	Nitrogen Limited Carbon Limited	24.853	SYBR
Real-Time qRT-PCR calculation
						Fold Change (2-∆∆Ct) is the expression
					∆Ct is the difference in Ct values for	of Allophanate Hydrolase relative to RnpB,
Organism	Target	Type of culture	Condition	Cycle Threshold (Ct Value)	Allophanate Hydrolase and the RnpB (∆Ct)	nitrogen replete single-culture data normailzed to 1	log2FoldChange	Mean of log2FoldChange	Statistics (Wilcoxon Test)
M. vaginatus PCC 9802	Allophanate Hydrolase	Single-Culture	Nitrogen Replete	21.7002	-0.743103	1	0
M. vaginatus PCC 9802	Allophanate Hydrolase	Single-Culture	Nitrogen Replete	21.8945	-1.04076	1	0
M. vaginatus PCC 9802	Allophanate Hydrolase	Single-Culture	Nitrogen Replete	21.6545	-0.789	1	0
M. vaginatus PCC 9802	Allophanate Hydrolase	Single-Culture	Nitrogen Replete	21.8348	-1.1	1	0
M. vaginatus PCC 9802	Allophanate Hydrolase	Single-Culture	Nitrogen Replete	21.9318	-0.754	1	0
M. vaginatus PCC 9802	Allophanate Hydrolase	Single-Culture	Nitrogen Replete	22.0106	-0.674793	1	0
M. vaginatus PCC 9802	RNA subunit of ribonuclease P	Single-Culture	Nitrogen Replete	22.4433
M. vaginatus PCC 9802	RNA subunit of ribonuclease P	Single-Culture	Nitrogen Replete	22.9352
M. vaginatus PCC 9802	RNA subunit of ribonuclease P	Single-Culture	Nitrogen Replete	22.6854
M. vaginatus PCC 9802	Allophanate Hydrolase	Co-Culture	Nitrogen Limited	23.9195	-1.05945	1.24517	0.316343	0.566583	p=0.03125
M. vaginatus PCC 9802	Allophanate Hydrolase	Co-Culture	Nitrogen Limited	23.4193	-1.48131	1.35712	0.440552
M. vaginatus PCC 9802	Allophanate Hydrolase	Co-Culture	Nitrogen Limited	21.7773	-1.70745	1.89035	0.918655
M. vaginatus PCC 9802	Allophanate Hydrolase	Co-Culture	Nitrogen Limited	23.2448	-1.73418	1.55155	0.633714
M. vaginatus PCC 9802	Allophanate Hydrolase	Co-Culture	Nitrogen Limited	23.7456	-1.15502	1.39496	0.480222
M. vaginatus PCC 9802	Allophanate Hydrolase	Co-Culture	Nitrogen Limited	23.4551	-1.52386	1.80133	0.849063
M. vaginatus PCC 9802	RNA subunit of ribonuclease P	Co-Culture	Nitrogen Limited	23.4848
M. vaginatus PCC 9802	RNA subunit of ribonuclease P	Co-Culture	Nitrogen Limited	24.9006
M. vaginatus PCC 9802	RNA subunit of ribonuclease P	Co-Culture	Nitrogen Limited	24.979
						Fold Change (2-∆∆Ct) is the expression
					∆Ct is the difference in Ct values for	of Urea Carboxylase relative to RnpB,
Organism	Target	Type of culture	Condition	Cycle Threshold (Ct Value)	urea carboylase and the RnpB (∆Ct)	nitrogen replete single-culture data normailzed to 1	log2FoldChange	Mean of log2FoldChange	Statistics (Wilcoxon Test)
M. vaginatus PCC 9802	Urea Carboxylase	Single-Culture	Nitrogen Replete	22.3477	-0.096	1	0
M. vaginatus PCC 9802	Urea Carboxylase	Single-Culture	Nitrogen Replete	22.3011	-0.634	1	0
M. vaginatus PCC 9802	Urea Carboxylase	Single-Culture	Nitrogen Replete	22.378	-0.30841	1	0
M. vaginatus PCC 9802	Urea Carboxylase	Single-Culture	Nitrogen Replete	22.4443	0.0010906	1	0
M. vaginatus PCC 9802	Urea Carboxylase	Single-Culture	Nitrogen Replete	22.7675	-0.16777	1	0
M. vaginatus PCC 9802	Urea Carboxylase	Single-Culture	Nitrogen Replete	22.789	0.103599	1	0
M. vaginatus PCC 9802	RNA subunit of ribonuclease P	Single-Culture	Nitrogen Replete	22.4433
M. vaginatus PCC 9802	RNA subunit of ribonuclease P	Single-Culture	Nitrogen Replete	22.9352
M. vaginatus PCC 9802	RNA subunit of ribonuclease P	Single-Culture	Nitrogen Replete	22.6854
M. vaginatus PCC 9802	Urea Carboxylase	Co-Culture	Nitrogen Limited	23.9209	-0.98	1.84	0.879706	1.11586	p=0.03125
M. vaginatus PCC 9802	Urea Carboxylase	Co-Culture	Nitrogen Limited	23.0845	1.182	2.26	1.17
M. vaginatus PCC 9802	Urea Carboxylase	Co-Culture	Nitrogen Limited	23.5461	-1.43295	2.18033	1.12
M. vaginatus PCC 9802	Urea Carboxylase	Co-Culture	Nitrogen Limited	23.7776	-1.123	2.178	1.11
M. vaginatus PCC 9802	Urea Carboxylase	Co-Culture	Nitrogen Limited	23.6596	-1.24097	2.1041	1.07
M. vaginatus PCC 9802	Urea Carboxylase	Co-Culture	Nitrogen Limited	23.6654	-1.31352	2.67052	1.41
M. vaginatus PCC 9802	RNA subunit of ribonuclease P	Co-Culture	Nitrogen Limited	23.4848
M. vaginatus PCC 9802	RNA subunit of ribonuclease P	Co-Culture	Nitrogen Limited	24.9006
M. vaginatus PCC 9802	RNA subunit of ribonuclease P	Co-Culture	Nitrogen Limited	24.979
						Fold Change (2-∆∆Ct) is the expression
					∆Ct is the difference in Ct values for	of Urea Permease Protein UrtB relative to RnpB,
Organism	Target	Type of culture	Condition	Cycle Threshold (Ct Value)	Urea Permease Protein UrtB and the RnpB (∆Ct)	nitrogen replete single-culture data normailzed to 1	log2FoldChange	Mean of log2FoldChange	Statistics (Wilcoxon Test)
M. vaginatus PCC 9802	Urea Permease Protein UrtB	Single-Culture	Nitrogen Replete	19.7856	-2.65825	1	0
M. vaginatus PCC 9802	Urea Permease Protein UrtB	Single-Culture	Nitrogen Replete	19.4194	-3.266	1	0
M. vaginatus PCC 9802	Urea Permease Protein UrtB	Single-Culture	Nitrogen Replete	19.6855	-3.25023	1	0
M. vaginatus PCC 9802	Urea Permease Protein UrtB	Single-Culture	Nitrogen Replete	19.4981	-2.94518	1	0
M. vaginatus PCC 9802	Urea Permease Protein UrtB	Single-Culture	Nitrogen Replete	19.7452	-3.18998	1	0
M. vaginatus PCC 9802	Urea Permease Protein UrtB	Single-Culture	Nitrogen Replete	19.0341	-3.65131	1	0
M. vaginatus PCC 9802	RNA subunit of ribonuclease P	Single-Culture	Nitrogen Replete	22.4433
M. vaginatus PCC 9802	RNA subunit of ribonuclease P	Single-Culture	Nitrogen Replete	22.9352
M. vaginatus PCC 9802	RNA subunit of ribonuclease P	Single-Culture	Nitrogen Replete	22.6854
M. vaginatus PCC 9802	Urea Permease Protein UrtB	Co-Culture	Nitrogen Limited	19.0747	-4.41015	3.368	1.74	2.34475	p=0.03125
M. vaginatus PCC 9802	Urea Permease Protein UrtB	Co-Culture	Nitrogen Limited	18.8777	-6.10127	7.13676	2.83
M. vaginatus PCC 9802	Urea Permease Protein UrtB	Co-Culture	Nitrogen Limited	18.9468	-5.95457	6.51761	2.70266
M. vaginatus PCC 9802	Urea Permease Protein UrtB	Co-Culture	Nitrogen Limited	18.8863	-4.5985	3.14557	1.65332
M. vaginatus PCC 9802	Urea Permease Protein UrtB	Co-Culture	Nitrogen Limited	18.5879	-6.31271	8.71038	3.12267
M. vaginatus PCC 9802	Urea Permease Protein UrtB	Co-Culture	Nitrogen Limited	18.909	-6.06996	5.34669	2.41865
M. vaginatus PCC 9802	RNA subunit of ribonuclease P	Co-Culture	Nitrogen Limited	23.485
M. vaginatus PCC 9802	RNA subunit of ribonuclease P	Co-Culture	Nitrogen Limited	24.901
M. vaginatus PCC 9802	RNA subunit of ribonuclease P	Co-Culture	Nitrogen Limited	24.979
						Fold Change (2-∆∆Ct) is the expression
					∆Ct is the difference in Ct values for	of Carbamoyl Phospate Synthase relative to RnpB,
Organism	Target	Type of culture	Condition	Cycle Threshold (Ct Value)	Carbamoyl Phospate Synthase and the RnpB (∆Ct)	nitrogen replete single-culture data normailzed to 1	log2FoldChange	Mean of log2FoldChange	Statistics (Wilcoxon Test)
M. vaginatus PCC 9802	Carbamoyl Phospate Synthase	Single-Culture	Nitrogen Replete	21.542	-0.422661	1	0
M. vaginatus PCC 9802	Carbamoyl Phospate Synthase	Single-Culture	Nitrogen Replete	21.824	0.0773741	1	0
M. vaginatus PCC 9802	Carbamoyl Phospate Synthase	Single-Culture	Nitrogen Replete	20.732	-0.936879	1	0
M. vaginatus PCC 9802	Carbamoyl Phospate Synthase	Single-Culture	Nitrogen Replete	20.58	-1.38466	1	0
M. vaginatus PCC 9802	Carbamoyl Phospate Synthase	Single-Culture	Nitrogen Replete	22.116	0.369374	1	0
M. vaginatus PCC 9802	Carbamoyl Phospate Synthase	Single-Culture	Nitrogen Replete	23.459	1.79012	1	0
M. vaginatus PCC 9802	RNA subunit of ribonuclease P	Single-Culture	Nitrogen Replete	21.9647
M. vaginatus PCC 9802	RNA subunit of ribonuclease P	Single-Culture	Nitrogen Replete	21.7466
M. vaginatus PCC 9802	RNA subunit of ribonuclease P	Single-Culture	Nitrogen Replete	21.6689
M. vaginatus PCC 9802	Carbamoyl Phospate Synthase	Co-Culture	Nitrogen Limited	24.307	0.473724	0.537231	-0.896385	0.18858	p>0.05
M. vaginatus PCC 9802	Carbamoyl Phospate Synthase	Co-Culture	Nitrogen Limited	23.109	-0.706092	1.72126	0.783466
M. vaginatus PCC 9802	Carbamoyl Phospate Synthase	Co-Culture	Nitrogen Limited	24.054	-0.158566	0.583048	-0.778312
M. vaginatus PCC 9802	Carbamoyl Phospate Synthase	Co-Culture	Nitrogen Limited	23.207	-0.626276	0.591158	-0.758385
M. vaginatus PCC 9802	Carbamoyl Phospate Synthase	Co-Culture	Nitrogen Limited	23.888	0.072908	1.22813	0.296466
M. vaginatus PCC 9802	Carbamoyl Phospate Synthase	Co-Culture	Nitrogen Limited	23.518	-0.694566	5.59713	2.48469
M. vaginatus PCC 9802	RNA subunit of ribonuclease P	Co-Culture	Nitrogen Limited	23.8333
M. vaginatus PCC 9802	RNA subunit of ribonuclease P	Co-Culture	Nitrogen Limited	23.8151
M. vaginatus PCC 9802	RNA subunit of ribonuclease P	Co-Culture	Nitrogen Limited	24.2126
						Fold Change (2-∆∆Ct) is the expression
					∆Ct is the difference in Ct values for	of Argininosuccinate Synthase relative to RnpB,
Organism	Target	Type of culture	Condition	Cycle Threshold (Ct Value)	Argininosuccinate Synthase and the RnpB (∆Ct)	nitrogen replete single-culture data normailzed to 1	log2FoldChange	Mean of log2FoldChange	Statistics (Wilcoxon Test)
M. vaginatus PCC 9802	Argininosuccinate Synthase	Single-Culture	Nitrogen Replete	20.799	-1.16566	1	0
M. vaginatus PCC 9802	Argininosuccinate Synthase	Single-Culture	Nitrogen Replete	20.595	-1.15163	1	0
M. vaginatus PCC 9802	Argininosuccinate Synthase	Single-Culture	Nitrogen Replete	20.187	-1.48188	1	0
M. vaginatus PCC 9802	Argininosuccinate Synthase	Single-Culture	Nitrogen Replete	20.527	-1.43766	1	0
M. vaginatus PCC 9802	Argininosuccinate Synthase	Single-Culture	Nitrogen Replete	22.922	1.17537	1	0
M. vaginatus PCC 9802	Argininosuccinate Synthase	Single-Culture	Nitrogen Replete	23.145	1.47612	1	0
M. vaginatus PCC 9802	RNA subunit of ribonuclease P	Single-Culture	Nitrogen Replete	21.9647
M. vaginatus PCC 9802	RNA subunit of ribonuclease P	Single-Culture	Nitrogen Replete	21.7466
M. vaginatus PCC 9802	RNA subunit of ribonuclease P	Single-Culture	Nitrogen Replete	21.6689
M. vaginatus PCC 9802	Argininosuccinate Synthase	Co-Culture	Nitrogen Limited	24.359	0.525724	0.30963	-1.69138	-0.3019	p>0.05
M. vaginatus PCC 9802	Argininosuccinate Synthase	Co-Culture	Nitrogen Limited	23.247	-0.568092	0.667327	-0.583534
M. vaginatus PCC 9802	Argininosuccinate Synthase	Co-Culture	Nitrogen Limited	24.542	0.329434	0.284932	-1.81131
M. vaginatus PCC 9802	Argininosuccinate Synthase	Co-Culture	Nitrogen Limited	23.368	-0.465276	0.509663	-0.972385
M. vaginatus PCC 9802	Argininosuccinate Synthase	Co-Culture	Nitrogen Limited	23.999	0.183908	1.9882	0.991466
M. vaginatus PCC 9802	Argininosuccinate Synthase	Co-Culture	Nitrogen Limited	23.433	-0.779566	4.77562	2.25569
M. vaginatus PCC 9802	RNA subunit of ribonuclease P	Co-Culture	Nitrogen Limited	23.8333
M. vaginatus PCC 9802	RNA subunit of ribonuclease P	Co-Culture	Nitrogen Limited	23.8151
M. vaginatus PCC 9802	RNA subunit of ribonuclease P	Co-Culture	Nitrogen Limited	24.2126
						Fold Change (2-∆∆Ct) is the expression
					∆Ct is the difference in Ct values for	of Argininosuccinate Lyase relative to RnpB,
Organism	Target	Type of culture	Condition	Cycle Threshold (Ct Value)	Argininosuccinate Lyase and the RnpB (∆Ct)	nitrogen replete single-culture data normailzed to 1	log2FoldChange	Mean of log2FoldChange	Statistics (Wilcoxon Test)
M. vaginatus PCC 9802	Argininosuccinate Lyase	Single-Culture	Nitrogen Replete	19.555	-2.40966	1	0
M. vaginatus PCC 9802	Argininosuccinate Lyase	Single-Culture	Nitrogen Replete	19.485	-2.26163	1	0
M. vaginatus PCC 9802	Argininosuccinate Lyase	Single-Culture	Nitrogen Replete	22.091	0.422121	1	0
M. vaginatus PCC 9802	Argininosuccinate Lyase	Single-Culture	Nitrogen Replete	23.111	1.14634	1	0
M. vaginatus PCC 9802	Argininosuccinate Lyase	Single-Culture	Nitrogen Replete	23.7	1.95337	1	0
M. vaginatus PCC 9802	Argininosuccinate Lyase	Single-Culture	Nitrogen Replete	23.085	1.41612	1	0
M. vaginatus PCC 9802	RNA subunit of ribonuclease P	Single-Culture	Nitrogen Replete	21.9647
M. vaginatus PCC 9802	RNA subunit of ribonuclease P	Single-Culture	Nitrogen Replete	21.7466
M. vaginatus PCC 9802	RNA subunit of ribonuclease P	Single-Culture	Nitrogen Replete	21.6689
M. vaginatus PCC 9802	Argininosuccinate Lyase	Co-Culture	Nitrogen Limited	23.509	-0.324276	0.235633	-2.08538	-0.5	p>0.05
M. vaginatus PCC 9802	Argininosuccinate Lyase	Co-Culture	Nitrogen Limited	24.176	0.360908	0.162382	-2.62253
M. vaginatus PCC 9802	Argininosuccinate Lyase	Co-Culture	Nitrogen Limited	23.743	-0.469566	1.85535	0.891687
M. vaginatus PCC 9802	Argininosuccinate Lyase	Co-Culture	Nitrogen Limited	24.646	0.812724	1.26017	0.333615
M. vaginatus PCC 9802	Argininosuccinate Lyase	Co-Culture	Nitrogen Limited	25.965	2.14991	0.872645	-0.196534
M. vaginatus PCC 9802	Argininosuccinate Lyase	Co-Culture	Nitrogen Limited	25	0.787434	1.54616	0.628687
M. vaginatus PCC 9802	RNA subunit of ribonuclease P	Co-Culture	Nitrogen Limited	23.8333
M. vaginatus PCC 9802	RNA subunit of ribonuclease P	Co-Culture	Nitrogen Limited	23.8151
M. vaginatus PCC 9802	RNA subunit of ribonuclease P	Co-Culture	Nitrogen Limited	24.2126
						Fold Change (2-∆∆Ct) is the expression
					∆Ct is the difference in Ct values for	of Ornithine Carbamoyltransferase relative to RnpB,
Organism	Target	Type of culture	Condition	Cycle Threshold (Ct Value)	Ornithine Carbamoyltransferase and the RnpB (∆Ct)	nitrogen replete single-culture data normailzed to 1	log2FoldChange	Mean of log2FoldChange	Statistics (Wilcoxon Test)
M. vaginatus PCC 9802	Ornithine Carbamoyltransferase	Single-Culture	Nitrogen Replete	20.666	-1.29866	1	0
M. vaginatus PCC 9802	Ornithine Carbamoyltransferase	Single-Culture	Nitrogen Replete	21.989	0.242374	1	0
M. vaginatus PCC 9802	Ornithine Carbamoyltransferase	Single-Culture	Nitrogen Replete	21.197	-0.471879	1	0
M. vaginatus PCC 9802	Ornithine Carbamoyltransferase	Single-Culture	Nitrogen Replete	20.357	-1.60766	1	0
M. vaginatus PCC 9802	Ornithine Carbamoyltransferase	Single-Culture	Nitrogen Replete	22.689	0.942374	1	0
M. vaginatus PCC 9802	Ornithine Carbamoyltransferase	Single-Culture	Nitrogen Replete	22.308	0.639121	1	0
M. vaginatus PCC 9802	RNA subunit of ribonuclease P	Single-Culture	Nitrogen Replete	21.9647
M. vaginatus PCC 9802	RNA subunit of ribonuclease P	Single-Culture	Nitrogen Replete	21.7466
M. vaginatus PCC 9802	RNA subunit of ribonuclease P	Single-Culture	Nitrogen Replete	21.6689
M. vaginatus PCC 9802	Ornithine Carbamoyltransferase	Co-Culture	Nitrogen Limited	23.58	-0.253276	0.484516	-1.04538	-0.0139	p>0.05
M. vaginatus PCC 9802	Ornithine Carbamoyltransferase	Co-Culture	Nitrogen Limited	23.597	-0.218092	1.37599	0.460466
M. vaginatus PCC 9802	Ornithine Carbamoyltransferase	Co-Culture	Nitrogen Limited	23.396	-0.816566	1.26988	0.344688
M. vaginatus PCC 9802	Ornithine Carbamoyltransferase	Co-Culture	Nitrogen Limited	24.911	1.07772	0.15546	-2.68538
M. vaginatus PCC 9802	Ornithine Carbamoyltransferase	Co-Culture	Nitrogen Limited	22.369	-1.44609	5.236	2.38847
M. vaginatus PCC 9802	Ornithine Carbamoyltransferase	Co-Culture	Nitrogen Limited	24.398	0.185434	1.36954	0.453687
M. vaginatus PCC 9802	RNA subunit of ribonuclease P	Co-Culture	Nitrogen Limited	23.8333
M. vaginatus PCC 9802	RNA subunit of ribonuclease P	Co-Culture	Nitrogen Limited	23.8151
M. vaginatus PCC 9802	RNA subunit of ribonuclease P	Co-Culture	Nitrogen Limited	24.2126
						Fold Change (2-∆∆Ct) is the expression
					∆Ct is the difference in Ct values for	of Urease relative to RnpB,
Organism	Target	Type of culture	Condition	Cycle Threshold (Ct Value)	Urease and the RnpB (∆Ct)	nitrogen replete single-culture data normailzed to 1	log2FoldChange	Mean of log2FoldChange	Statistics (Wilcoxon Test)
M. vaginatus PCC 9802	Urease	Single-Culture	Nitrogen Replete	21.2729	-0.691783	1	0
M. vaginatus PCC 9802	Urease	Single-Culture	Nitrogen Replete	21.2881	-0.458626	1	0
M. vaginatus PCC 9802	Urease	Single-Culture	Nitrogen Replete	21.4063	-0.262879	1	0
M. vaginatus PCC 9802	Urease	Single-Culture	Nitrogen Replete	21.1786	-0.786083	1	0
M. vaginatus PCC 9802	Urease	Single-Culture	Nitrogen Replete	21.5557	-0.190972	1	0
M. vaginatus PCC 9802	Urease	Single-Culture	Nitrogen Replete	21.0612	-0.607659	1	0
M. vaginatus PCC 9802	RNA subunit of ribonuclease P	Single-Culture	Nitrogen Replete	21.9647
M. vaginatus PCC 9802	RNA subunit of ribonuclease P	Single-Culture	Nitrogen Replete	21.7466
M. vaginatus PCC 9802	RNA subunit of ribonuclease P	Single-Culture	Nitrogen Replete	21.6689
M. vaginatus PCC 9802	Urease	Co-Culture	Nitrogen Limited	23.4396	-0.393446	0.812695	-0.299215	0.08	p>0.05
M. vaginatus PCC 9802	Urease	Co-Culture	Nitrogen Limited	22.6014	-1.21362	1.68763	0.754997
M. vaginatus PCC 9802	Urease	Co-Culture	Nitrogen Limited	23.3202	-0.891781	1.54639	0.628902
M. vaginatus PCC 9802	Urease	Co-Culture	Nitrogen Limited	23.5543	-0.278943	0.703616	-0.50714
M. vaginatus PCC 9802	Urease	Co-Culture	Nitrogen Limited	23.6567	-0.158343	0.977637	-0.0326289
M. vaginatus PCC 9802	Urease	Co-Culture	Nitrogen Limited	23.6569	-0.555669	0.964605	-0.0519895
M. vaginatus PCC 9802	RNA subunit of ribonuclease P	Co-Culture	Nitrogen Limited	23.8333
M. vaginatus PCC 9802	RNA subunit of ribonuclease P	Co-Culture	Nitrogen Limited	23.8151
M. vaginatus PCC 9802	RNA subunit of ribonuclease P	Co-Culture	Nitrogen Limited	24.2126
						Fold Change (2-∆∆Ct) is the expression
					∆Ct is the difference in Ct values for	of Carbamoyl Phosphate Synthase relative to GAPDH,
Organism	Target	Type of culture	Condition	Cycle Threshold (Ct Value)	Carbamoyl Phosphate Synthase and the GAPDH	nitrogen replete single-culture data normailzed to 1	log2FoldChange	Mean of log2FoldChange	Statistics (Wilcoxon Test)
Massilia sp. METH04	Carbamoyl Phosphate Synthase	Single-Culture	Nitrogen Limited Carbon Replete	25.288	1.499	1	0
Massilia sp. METH04	Carbamoyl Phosphate Synthase	Single-Culture	Nitrogen Limited Carbon Replete	25.206	1.82	1	0
Massilia sp. METH04	Carbamoyl Phosphate Synthase	Single-Culture	Nitrogen Limited Carbon Replete	25.842	2.777	1	0
Massilia sp. METH04	Carbamoyl Phosphate Synthase	Single-Culture	Nitrogen Limited Carbon Replete	26.054	2.659	1	0
Massilia sp. METH04	Carbamoyl Phosphate Synthase	Single-Culture	Nitrogen Limited Carbon Replete	26.297	2.911	1	0
Massilia sp. METH04	Carbamoyl Phosphate Synthase	Single-Culture	Nitrogen Limited Carbon Replete	26.206	3.141	1	0
Massilia sp. METH04	Gyceraldehyde 3 phosphate dehydrogenase (GAPDH)	Single-Culture	Nitrogen Limited Carbon Replete	23.789
Massilia sp. METH04	Gyceraldehyde 3 phosphate dehydrogenase (GAPDH)	Single-Culture	Nitrogen Limited Carbon Replete	23.386
Massilia sp. METH04	Gyceraldehyde 3 phosphate dehydrogenase (GAPDH)	Single-Culture	Nitrogen Limited Carbon Replete	23.065
Massilia sp. METH04	Carbamoyl Phosphate Synthase	Co-Culture	Nitrogen Limited Carbon Limited	23.205	-0.19	3.22433	1.689	2.29685	p=0.03125
Massilia sp. METH04	Carbamoyl Phosphate Synthase	Co-Culture	Nitrogen Limited Carbon Limited	23.504	0.225	3.02095	1.595
Massilia sp. METH04	Carbamoyl Phosphate Synthase	Co-Culture	Nitrogen Limited Carbon Limited	23.629	0.124	6.28974	2.653
Massilia sp. METH04	Carbamoyl Phosphate Synthase	Co-Culture	Nitrogen Limited Carbon Limited	23.505	0.11	5.85228	2.549
Massilia sp. METH04	Carbamoyl Phosphate Synthase	Co-Culture	Nitrogen Limited Carbon Limited	23.777	0.498	5.32581	2.413
Massilia sp. METH04	Carbamoyl Phosphate Synthase	Co-Culture	Nitrogen Limited Carbon Limited	23.306	-0.199	10.1261	3.34
Massilia sp. METH04	Gyceraldehyde 3 phosphate dehydrogenase (GAPDH)	Co-Culture	Nitrogen Limited Carbon Limited	23.395
Massilia sp. METH04	Gyceraldehyde 3 phosphate dehydrogenase (GAPDH)	Co-Culture	Nitrogen Limited Carbon Limited	23.279
Massilia sp. METH04	Gyceraldehyde 3 phosphate dehydrogenase (GAPDH)	Co-Culture	Nitrogen Limited Carbon Limited	23.505
						Fold Change (2-∆∆Ct) is the expression
					∆Ct is the difference in Ct values for	of Argininosuccinate Synthase relative to GAPDH,
Organism	Target	Type of culture	Condition	Cycle Threshold (Ct Value)	Argininosuccinate Synthase and the GAPDH	nitrogen replete single-culture data normailzed to 1	log2FoldChange	Mean of log2FoldChange	Statistics (Wilcoxon Test)
Massilia sp. METH04	Argininosuccinate Synthase	Single-Culture	Nitrogen Limited Carbon Replete	27.478	3.973	1	0
Massilia sp. METH04	Argininosuccinate Synthase	Single-Culture	Nitrogen Limited Carbon Replete	27.964	4.485	1	0
Massilia sp. METH04	Argininosuccinate Synthase	Single-Culture	Nitrogen Limited Carbon Replete	27.005	3.625	1	0
Massilia sp. METH04	Argininosuccinate Synthase	Single-Culture	Nitrogen Limited Carbon Replete	27.157	3.652	1	0
Massilia sp. METH04	Argininosuccinate Synthase	Single-Culture	Nitrogen Limited Carbon Replete	27.222	3.743	1	0
Massilia sp. METH04	Argininosuccinate Synthase	Single-Culture	Nitrogen Limited Carbon Replete	27.282	3.902	1	0
Massilia sp. METH04	Gyceraldehyde 3 phosphate dehydrogenase (GAPDH)	Single-Culture	Nitrogen Limited Carbon Replete	23.505
Massilia sp. METH04	Gyceraldehyde 3 phosphate dehydrogenase (GAPDH)	Single-Culture	Nitrogen Limited Carbon Replete	23.479
Massilia sp. METH04	Gyceraldehyde 3 phosphate dehydrogenase (GAPDH)	Single-Culture	Nitrogen Limited Carbon Replete	23.38
Massilia sp. METH04	Argininosuccinate Synthase	Co-Culture	Nitrogen Limited Carbon Limited	26.221	2.456	2.86195	1.517	1.18785	p=0.03125
Massilia sp. METH04	Argininosuccinate Synthase	Co-Culture	Nitrogen Limited Carbon Limited	26.722	3.255	2.34567	1.23
Massilia sp. METH04	Argininosuccinate Synthase	Co-Culture	Nitrogen Limited Carbon Limited	26.272	2.839	1.72429	0.786
Massilia sp. METH04	Argininosuccinate Synthase	Co-Culture	Nitrogen Limited Carbon Limited	26.102	2.337	2.48802	1.315
Massilia sp. METH04	Argininosuccinate Synthase	Co-Culture	Nitrogen Limited Carbon Limited	26.019	2.552	2.28311	1.191
Massilia sp. METH04	Argininosuccinate Synthase	Co-Culture	Nitrogen Limited Carbon Limited	26.112	2.679	2.33432	1.223
Massilia sp. METH04	Gyceraldehyde 3 phosphate dehydrogenase (GAPDH)	Co-Culture	Nitrogen Limited Carbon Limited	23.765
Massilia sp. METH04	Gyceraldehyde 3 phosphate dehydrogenase (GAPDH)	Co-Culture	Nitrogen Limited Carbon Limited	23.467
Massilia sp. METH04	Gyceraldehyde 3 phosphate dehydrogenase (GAPDH)	Co-Culture	Nitrogen Limited Carbon Limited	23.433
						Fold Change (2-∆∆Ct) is the expression
					∆Ct is the difference in Ct values for	of Argininosuccinate Lyase relative to GAPDH,
Organism	Target	Type of culture	Condition	Cycle Threshold (Ct Value)	Argininosuccinate Lyase and the GAPDH	nitrogen replete single-culture data normailzed to 1	log2FoldChange	Mean of log2FoldChange	Statistics (Wilcoxon Test)
Massilia sp. METH04	Argininosuccinate Lyase	Single-Culture	Nitrogen Limited Carbon Replete	24.478	1.356	1	0
Massilia sp. METH04	Argininosuccinate Lyase	Single-Culture	Nitrogen Limited Carbon Replete	24.688	1.522	1	0
Massilia sp. METH04	Argininosuccinate Lyase	Single-Culture	Nitrogen Limited Carbon Replete	24.853	1.52	1	0
Massilia sp. METH04	Argininosuccinate Lyase	Single-Culture	Nitrogen Limited Carbon Replete	24.899	1.777	1	0
Massilia sp. METH04	Argininosuccinate Lyase	Single-Culture	Nitrogen Limited Carbon Replete	24.642	1.476	1	0
Massilia sp. METH04	Argininosuccinate Lyase	Single-Culture	Nitrogen Limited Carbon Replete	24.753	1.42	1	0
Massilia sp. METH04	Gyceraldehyde 3 phosphate dehydrogenase (GAPDH)	Single-Culture	Nitrogen Limited Carbon Replete	23.122
Massilia sp. METH04	Gyceraldehyde 3 phosphate dehydrogenase (GAPDH)	Single-Culture	Nitrogen Limited Carbon Replete	23.166
Massilia sp. METH04	Gyceraldehyde 3 phosphate dehydrogenase (GAPDH)	Single-Culture	Nitrogen Limited Carbon Replete	23.333
Massilia sp. METH04	Argininosuccinate Lyase	Co-Culture	Nitrogen Limited Carbon Limited	22.578	1.023	1.25963	0.333	0.530894	p=0.03125
Massilia sp. METH04	Argininosuccinate Lyase	Co-Culture	Nitrogen Limited Carbon Limited	22.246	0.381	2.20534	1.141
Massilia sp. METH04	Argininosuccinate Lyase	Co-Culture	Nitrogen Limited Carbon Limited	22.789	1.101	1.337	0.419
Massilia sp. METH04	Argininosuccinate Lyase	Co-Culture	Nitrogen Limited Carbon Limited	22.953	1.398	1.30044	0.379
Massilia sp. METH04	Argininosuccinate Lyase	Co-Culture	Nitrogen Limited Carbon Limited	22.474	0.609	1.82387	0.867
Massilia sp. METH04	Argininosuccinate Lyase	Co-Culture	Nitrogen Limited Carbon Limited	22.68	0.992	1.34537	0.428
Massilia sp. METH04	Gyceraldehyde 3 phosphate dehydrogenase (GAPDH)	Co-Culture	Nitrogen Limited Carbon Limited	21.555
Massilia sp. METH04	Gyceraldehyde 3 phosphate dehydrogenase (GAPDH)	Co-Culture	Nitrogen Limited Carbon Limited	21.865
Massilia sp. METH04	Gyceraldehyde 3 phosphate dehydrogenase (GAPDH)	Co-Culture	Nitrogen Limited Carbon Limited	21.688
						Fold Change (2-∆∆Ct) is the expression
					∆Ct is the difference in Ct values for	of Ornithine Carbamoyltransferase relative to GAPDH,
Organism	Target	Type of culture	Condition	Cycle Threshold (Ct Value)	Ornithine Carbamoyltransferase and the GAPDH	nitrogen replete single-culture data normailzed to 1	log2FoldChange	Mean of log2FoldChange	Statistics (Wilcoxon Test)
Massilia sp. METH04	Ornithine Carbamoyltransferase	Single-Culture	Nitrogen Limited Carbon Replete	25.586	2.206	1	0
Massilia sp. METH04	Ornithine Carbamoyltransferase	Single-Culture	Nitrogen Limited Carbon Replete	25.485	1.99	1	0
Massilia sp. METH04	Ornithine Carbamoyltransferase	Single-Culture	Nitrogen Limited Carbon Replete	25.495	1.935	1	0
Massilia sp. METH04	Ornithine Carbamoyltransferase	Single-Culture	Nitrogen Limited Carbon Replete	24.976	1.596	1	0
Massilia sp. METH04	Ornithine Carbamoyltransferase	Single-Culture	Nitrogen Limited Carbon Replete	25.509	2.014	1	0
Massilia sp. METH04	Ornithine Carbamoyltransferase	Single-Culture	Nitrogen Limited Carbon Replete	25.732	2.172	1	0
Massilia sp. METH04	Gyceraldehyde 3 phosphate dehydrogenase (GAPDH)	Single-Culture	Nitrogen Limited Carbon Replete	23.38
Massilia sp. METH04	Gyceraldehyde 3 phosphate dehydrogenase (GAPDH)	Single-Culture	Nitrogen Limited Carbon Replete	23.495
Massilia sp. METH04	Gyceraldehyde 3 phosphate dehydrogenase (GAPDH)	Single-Culture	Nitrogen Limited Carbon Replete	23.56
Massilia sp. METH04	Ornithine Carbamoyltransferase	Co-Culture	Nitrogen Limited Carbon Limited	24.009	0.267	3.8344	1.939	1.1503	p=0.03125
Massilia sp. METH04	Ornithine Carbamoyltransferase	Co-Culture	Nitrogen Limited Carbon Limited	24.198	0.793	2.29262	1.197
Massilia sp. METH04	Ornithine Carbamoyltransferase	Co-Culture	Nitrogen Limited Carbon Limited	24.999	1.439	1.4103	0.496
Massilia sp. METH04	Ornithine Carbamoyltransferase	Co-Culture	Nitrogen Limited Carbon Limited	25.011	1.269	1.2544	0.327
Massilia sp. METH04	Ornithine Carbamoyltransferase	Co-Culture	Nitrogen Limited Carbon Limited	24.609	1.204	1.75321	0.81
Massilia sp. METH04	Ornithine Carbamoyltransferase	Co-Culture	Nitrogen Limited Carbon Limited	24.102	0.039	4.38629	2.133
Massilia sp. METH04	Gyceraldehyde 3 phosphate dehydrogenase (GAPDH)	Co-Culture	Nitrogen Limited Carbon Limited	23.742
Massilia sp. METH04	Gyceraldehyde 3 phosphate dehydrogenase (GAPDH)	Co-Culture	Nitrogen Limited Carbon Limited	23.405
Massilia sp. METH04	Gyceraldehyde 3 phosphate dehydrogenase (GAPDH)	Co-Culture	Nitrogen Limited Carbon Limited	24.063
						Fold Change (2-∆∆Ct) is the expression
					∆Ct is the difference in Ct values for	of Urease relative to GAPDH,
Organism	Target	Type of culture	Condition	Cycle Threshold (Ct Value)	Urease and the GAPDH	nitrogen replete single-culture data normailzed to 1	log2FoldChange	Mean of log2FoldChange	Statistics (Wilcoxon Test)
Massilia sp. METH04	Urease	Single-Culture	Nitrogen Limited Carbon Replete	23.609	-1.023	1	0
Massilia sp. METH04	Urease	Single-Culture	Nitrogen Limited Carbon Replete	23.489	-1.316	1	0
Massilia sp. METH04	Urease	Single-Culture	Nitrogen Limited Carbon Replete	23.065	-2.131	1	0
Massilia sp. METH04	Urease	Single-Culture	Nitrogen Limited Carbon Replete	23.69	-0.942	1	0
Massilia sp. METH04	Urease	Single-Culture	Nitrogen Limited Carbon Replete	23.295	-0.185	1	0
Massilia sp. METH04	Urease	Single-Culture	Nitrogen Limited Carbon Replete	23.066	-2.13	1	0
Massilia sp. METH04	Gyceraldehyde 3 phosphate dehydrogenase (GAPDH)	Single-Culture	Nitrogen Limited Carbon Replete	24.632
Massilia sp. METH04	Gyceraldehyde 3 phosphate dehydrogenase (GAPDH)	Single-Culture	Nitrogen Limited Carbon Replete	24.805
Massilia sp. METH04	Gyceraldehyde 3 phosphate dehydrogenase (GAPDH)	Single-Culture	Nitrogen Limited Carbon Replete	25.196
Massilia sp. METH04	Urease	Co-Culture	Nitrogen Limited Carbon Limited	23.397	-1.097	1.05263	0.074	-0.01	p>0.05
Massilia sp. METH04	Urease	Co-Culture	Nitrogen Limited Carbon Limited	23.48	-1.057	0.835667	-0.259
Massilia sp. METH04	Urease	Co-Culture	Nitrogen Limited Carbon Limited	23.942	-1.254	0.544499	-0.877
Massilia sp. METH04	Urease	Co-Culture	Nitrogen Limited Carbon Limited	23.074	-1.42	1.39281	0.478
Massilia sp. METH04	Urease	Co-Culture	Nitrogen Limited Carbon Limited	23.292	-1.245	2.08493	1.06
Massilia sp. METH04	Urease	Co-Culture	Nitrogen Limited Carbon Limited	23.306	-1.547	0.667574	-0.583
Massilia sp. METH04	Gyceraldehyde 3 phosphate dehydrogenase (GAPDH)	Co-Culture	Nitrogen Limited Carbon Limited	24.494
Massilia sp. METH04	Gyceraldehyde 3 phosphate dehydrogenase (GAPDH)	Co-Culture	Nitrogen Limited Carbon Limited	24.537
Massilia sp. METH04	Gyceraldehyde 3 phosphate dehydrogenase (GAPDH)	Co-Culture	Nitrogen Limited Carbon Limited	24.853
						Fold Change (2-∆∆Ct) is the expression
					∆Ct is the difference in Ct values for	of Urea Permease Protein UrtB relative to GAPDH,
Organism	Target	Type of culture	Condition	Cycle Threshold (Ct Value)	Urea Permease Protein UrtB and the GAPDH	nitrogen replete single-culture data normailzed to 1	log2FoldChange	Mean of log2FoldChange	Statistics (Wilcoxon Test)
Massilia sp. METH04	Urea Permease Protein UrtB	Single-Culture	Nitrogen Limited Carbon Replete	24.576	-0.056	1	0
Massilia sp. METH04	Urea Permease Protein UrtB	Single-Culture	Nitrogen Limited Carbon Replete	24.725	-0.08	1	0
Massilia sp. METH04	Urea Permease Protein UrtB	Single-Culture	Nitrogen Limited Carbon Replete	23.888	-1.308	1	0
Massilia sp. METH04	Urea Permease Protein UrtB	Single-Culture	Nitrogen Limited Carbon Replete	23.369	-1.263	1	0
Massilia sp. METH04	Urea Permease Protein UrtB	Single-Culture	Nitrogen Limited Carbon Replete	23.383	-0.015	1	0
Massilia sp. METH04	Urea Permease Protein UrtB	Single-Culture	Nitrogen Limited Carbon Replete	23.142	-2.054	1	0
Massilia sp. METH04	Gyceraldehyde 3 phosphate dehydrogenase (GAPDH)	Single-Culture	Nitrogen Limited Carbon Replete	24.632
Massilia sp. METH04	Gyceraldehyde 3 phosphate dehydrogenase (GAPDH)	Single-Culture	Nitrogen Limited Carbon Replete	24.805
Massilia sp. METH04	Gyceraldehyde 3 phosphate dehydrogenase (GAPDH)	Single-Culture	Nitrogen Limited Carbon Replete	25.196
Massilia sp. METH04	Urea Permease Protein UrtB	Co-Culture	Nitrogen Limited Carbon Limited	24.773	0.279	0.792784	-0.335	-0.103	p>0.05
Massilia sp. METH04	Urea Permease Protein UrtB	Co-Culture	Nitrogen Limited Carbon Limited	23.398	-1.139	2.08349	1.059
Massilia sp. METH04	Urea Permease Protein UrtB	Co-Culture	Nitrogen Limited Carbon Limited	24.199	-0.997	0.806083	-0.311
Massilia sp. METH04	Urea Permease Protein UrtB	Co-Culture	Nitrogen Limited Carbon Limited	22.005	-2.489	2.33918	1.226
Massilia sp. METH04	Urea Permease Protein UrtB	Co-Culture	Nitrogen Limited Carbon Limited	25.249	0.712	0.604159	-0.727
Massilia sp. METH04	Urea Permease Protein UrtB	Co-Culture	Nitrogen Limited Carbon Limited	24.334	-0.519	0.345079	-1.535
Massilia sp. METH04	Gyceraldehyde 3 phosphate dehydrogenase (GAPDH)	Co-Culture	Nitrogen Limited Carbon Limited	24.494
Massilia sp. METH04	Gyceraldehyde 3 phosphate dehydrogenase (GAPDH)	Co-Culture	Nitrogen Limited Carbon Limited	24.537
Massilia sp. METH04	Gyceraldehyde 3 phosphate dehydrogenase (GAPDH)	Co-Culture	Nitrogen Limited Carbon Limited	24.853

## Sheet: Fig 3, Table S2
Raw Data for Fig 3, table S2
Extracellular urea
*8 ml cultures were incubated for 5 days*								Data normalized by heteroytroph biomass only
Culture condition	Strain (s)	Concentration	Total biomass	µg of urea	µg of urea / g of total biomass	µg of urea / g-total biomass per day		biomass	Phototroph biomass	Heterotroph biomass %	µg of urea/ g- heterotroph biomass per day	Chl a in culture
		in medium	in culture	in culture				of hetertrophs only
		(µM)	(g)					(g)	(g)			(mg)
N Limited	METH4	bdl	0.0005	bdl	bdl	bdl
N Limited	METH4	bdl	0.0019	bdl	bdl	bdl
N Limited	METH4	bdl	0.0017	bdl	bdl	bdl
N Limited	O80	bdl	0.001	bdl	bdl	bdl
N Limited	O80	bdl	0.0005	bdl	bdl	bdl
N Limited	O80	bdl	0.0005	bdl	bdl	bdl
N Limited	O64	bdl	0.0014	bdl	bdl	bdl
N Limited	O64	bdl	0.0029	bdl	bdl	bdl
N Limited	O64	bdl	0.0011	bdl	bdl	bdl
N Limited	All Heterotrophs	16.0435	0.0019	0.128348	67.5515	13.5103
N Limited	All Heterotrophs	bdl	0.0011	bdl	bdl	bdl
N Limited	All Heterotrophs	bdl	0.0026	bdl	bdl	bdl
N Limited	PCC9802	6.47826	0.0064	0.0518261	8.09783	1.61957
N Limited	PCC9802	bdl	0.0033	bdl	bdl	bdl
N Limited	PCC9802	bdl	0.0041	bdl	bdl	bdl
N Limited	PCC9802+ METH4	4.73913	0.0014	0.037913	27.0807	5.41615		0.00053817	0.00086183	38.4407	14.0895	0.00803105
N Limited	PCC9802+ METH4	8.65217	0.0007	0.0692174	98.882	19.7764		0.00026909	0.00043091	38.4414	51.446	0.00401552
N Limited	PCC9802+ METH4	7.34783	0.0008	0.0587826	73.4783	14.6957		0.00030753	0.00049247	38.4412	38.229	0.00458917
N Limited	PCC9802+O80	177.783	0.0026	1.42226	547.023	109.405		0.00158623	0.00101377	61.0088	179.326	0.00944698
N Limited	PCC9802+O80	273.87	0.0028	2.19096	782.484	156.497		0.00089	0.00191	31.7857	492.352	0.0177987
N Limited	PCC9802+O80	301.696	0.003	2.41357	804.522	160.904		0.00121488	0.00178512	40.496	397.334	0.0166349
N Limited	PCC9802 +O64	472.13	0.004	3.77704	944.261	188.852		0.00062076	0.00337924	15.519	1216.9	0.0314899
N Limited	PCC9802 +O64	523.87	0.0042	4.19096	997.847	199.569		0.00067384	0.00352616	16.0438	1243.9	0.0328591
N Limited	PCC9802 +O64	412.565	0.003	3.30052	1100.17	220.035		0.00017173	0.00282827	5.72433	3843.96	0.0263557
N Limited	PCC9802+ all heterortophs	548.217	0.0034	4.38574	1289.92	257.985		0.00149	0.00191	43.8235	588.691	0.0177987
N Limited	PCC9802+ all heterortophs	460.391	0.0029	3.68313	1270.04	254.009		0.0014675	0.0014325	50.6034	501.961	0.013349
N Limited	PCC9802+ all heterortophs	337.783	0.0028	2.70226	965.093	193.019		0.00110304	0.00169696	39.3943	489.968	0.0158134
N Replete	METH4	175.609	0.0259	1.40487	54.2421	10.8484
N Replete	METH4	278.217	0.0266	2.22574	83.6744	16.7349			Average	34.9769
N Replete	METH4	350.391	0.0322	2.80313	87.0537	17.4107
N Replete	O80	43	0.0053	0.344	64.9057	12.9811
N Replete	O80	52.5652	0.0063	0.420522	66.7495	13.3499
N Replete	O80	27.3478	0.0048	0.218783	45.5797	9.11594
N Replete	O64	33.8696	0.0049	0.270957	55.2972	11.0594
N Replete	O64	152.565	0.0084	1.22052	145.3	29.06
N Replete	O64	54.7391	0.0068	0.437913	64.399	12.8798
N Replete	All Heterotrophs	347.783	0.0315	2.78226	88.3257	17.6651
N Replete	All Heterotrophs	289.522	0.0266	2.31617	87.0742	17.4148
N Replete	All Heterotrophs	336.478	0.0336	2.69183	80.1139	16.0228
N Replete	PCC9802	0.826087	0.0025	0.0066087	2.64348	0.528696
N Replete	PCC9802	4.30435	0.0044	0.0344348	7.82609	1.56522
N Replete	PCC9802	12.1304	0.0045	0.0970435	21.5652	4.31304
N Replete	PCC9802+ METH4	91.6957	0.0033	0.733565	222.292	44.4585		0.00108146	0.00221854	32.7715	135.662	0.0206738
N Replete	PCC9802+ METH4	91.6957	0.0036	0.733565	203.768	40.7536		0.00122719	0.00237281	34.0886	119.552	0.0221114
N Replete	PCC9802+ METH4	30.8261	0.0032	0.246609	77.0652	15.413		0.00145896	0.00174104	45.5925	33.8061	0.0162242
N Replete	PCC9802+O80	300.391	0.0057	2.40313	421.602	84.3204		0.00221057	0.00348943	38.7819	217.422	0.0325168
N Replete	PCC9802+O80	4.73913	0.0027	0.037913	14.0419	2.80837		0.00119404	0.00150596	44.2237	6.35041	0.0140336
N Replete	PCC9802+O80	111.696	0.0034	0.893565	262.813	52.5627		0.00150469	0.00189531	44.2556	118.771	0.0176617
N Replete	PCC9802 +O64	241.261	0.0019	1.93009	1015.84	203.167		0.000372	0.001528	19.5789	1037.69	0.0142389
N Replete	PCC9802 +O64	344.739	0.0042	2.75791	656.646	131.329		0.00186392	0.00233608	44.379	295.926	0.0217691
N Replete	PCC9802 +O64	688.217	0.0044	5.50574	1251.3	250.261		0.00207126	0.00232874	47.0741	531.631	0.0217007
N Replete	PCC9802+ all heterortophs	171.261	0.0036	1.37009	380.58	76.1159		0.0016753	0.00204223	127.992	163.563	0.0179356
N Replete	PCC9802+ all heterortophs	66.913	0.0035	0.535304	152.944	30.5888		0.00145777	0.0019247	47.8657	73.4418	0.0190309
N Replete	PCC9802+ all heterortophs	435.609	0.0082	3.48487	424.984	84.9968		0.00460772	0.00359228	56.1917	151.262	0.0334752
								-
									-	Average	48.5663
									-
Intracellular urea
Culture condition	Strain (s)	extraction	Concentration	Total wet biomass	µmol of urea	intracellular urea	average
		volume	in extract	in culture	in extract	(mM)	intracellular urea
		(ml)	(µM)	(g)	(µmol)		(mM)
N Limited	METH4	3	255.4	0.1916	0.7662	3.99896	3.841
N Limited	METH4	3	232.4	0.1893	0.6972	3.68304
N Limited	O80	3	157.5	0.0929	0.4725	5.08611	4.24814
N Limited	O80	3	71.5	0.0629	0.2145	3.41017
N Limited	O64	3	111.7	0.1133	0.3351	2.95763	3.52764
N Limited	O64	3	127.3	0.0932	0.3819	4.09764
N Limited	PCC 9803	1.45	549.1	0.3954	0.796195	2.01364	2.59435
N Limited	PCC 9803	1.45	505.6	0.2309	0.73312	3.17505
N Limited	PCC9802+ all heterortophs	1.45	510.2	0.1309	0.73979	5.65157	9.6711
N Limited	PCC9802+ all heterortophs	1.45	519.3	0.055	0.752985	13.6906
N Replete	METH4	3	305.6	0.0382	0.9168	24	16.7539
N Replete	METH4	3	327.7	0.1034	0.9831	9.50774
N Replete	O80	3	141.3	0.0714	0.4239	5.93697	7.31213
N Replete	O80	3	327.8	0.1132	0.9834	8.68728
N Replete	O64	3	223.6	0.0759	0.6708	8.83794	14.8254
N Replete	O64	3	478	0.0689	1.434	20.8128
N Replete	PCC 9803	1.45	533.9	0.1164	0.774155	6.65082	6.65082

## Sheet: Fig. 5
Raw data for urea in soil, biocrust and bundle solutions
A					B (direct measurements and nromalized to 1000 volume/biovolume)
Type of sample	Incubation time	Urea concentration			Type of sample	Incubation time	Normalized urea concentration	Measured urea concentration
	(h)	(µM)				(h)	(µM)	(µM)
Biocrust	3	1.78261			Bundles	3	36.4854	38
Biocrust	3	10.4783			Bundles	3	10.2932	9
Biocrust	3	3.95652			Bundles	3	12.5059	9
Biocrust	3	3.52174			Bundles	3	32.5286	14
Biocrust	24	13.087			Bundles	24	<12	<5
Biocrust	24	10.0435			Bundles	24	<14	<5
Biocrust	24	13.5217			Bundles	24	<12	<5
Under_Crust	3	23.5217			Bundles	24	<10	<5
Under_Crust	3	9.17391
Under_Crust	3	3.08696
Under_Crust	3	4.3913
Under_Crust	24	0.478261
Under_Crust	24	4.3913
Under_Crust	24	0.913043
Under_Crust	24	4.82609

## Sheet: Fig.6
Raw data for growth rates and final yield
Absorbance at 600 nm vs urea concentration
[Urea]	1 mM	1 mM	1 mM	0.1 mM	0.1 mM	0.1 mM	50 μm	50 μm	50 μm	10 μm	10 μm	10 μm	5 μm	5 μm	5 μm	1 μm	1 μm	1 μm
Time (days)
0	0.036	0.036	0.037	0.038	0.038	0.038	0.038	0.038	0.038	0.037	0.037	0.036	0.036	0.037	0.036	0.036	0.037	0.036
1	0.036	0.036	0.036	0.037	0.036	0.037	0.038	0.036	0.036	0.037	0.037	0.037	0.036	0.035	0.036	0.036	0.037	0.036
2	0.054	0.045	0.041	0.044	0.046	0.075	0.05	0.067	0.043	0.042	0.041	0.038	0.044	0.076	0.039	0.036	0.037	0.044
3	0.083	0.058	0.078	0.066	0.065	0.095	0.091	0.057	0.057	0.06	0.061	0.046	0.067	0.088	0.054	0.054	0.047	0.057
4	0.17	0.083	0.199	0.077	0.072	0.101	0.113	0.073	0.061	0.057	0.057	0.045	0.064	0.08	0.052	0.055	0.048	0.054
5	0.4	0.181	0.49	0.11	0.082	0.11	0.118	0.085	0.063	0.062	0.062	0.052	0.063	0.082	0.053	0.063	0.052	0.056
6	0.56	0.49	0.711	0.138	0.089	0.097	0.118	0.074	0.065	0.06	0.06	0.049	0.063	0.079	0.055	0.064	0.051	0.052
7	0.802	0.791	0.846	0.162	0.102	0.098	0.121	0.063	0.091	0.062	0.063	0.055	0.067	0.084	0.065	0.077	0.054	0.055
8	0.797	0.792	1.012	0.18	0.112	0.103	0.117	0.06	0.115	0.063	0.063	0.056	0.068	0.081	0.069	0.078	0.055	0.053
9	0.909	0.813	0.997	0.186	0.116	0.102	0.111	0.055	0.108	0.052	0.054	0.059	0.064	0.066	0.066	0.083	0.053	0.049
10	0.989	0.915	0.91	0.206	0.13	0.11	0.116	0.058	0.098	0.065	0.059	0.057	0.063	0.067	0.066	0.083	0.068	0.053	FINAL YIELD
Growth Rate (1/d)
	Optical density		Time (d)		growth rate
	at t =2	at t=1	t2	t1	1/d
Urea concentration (μM)
1000	0.989	0.083	10	3	0.353979
1000	0.791	0.058	7	3	0.653214
1000	1.012	0.078	8	3	0.512595
100	0.206	0.044	10	2	0.192961
100	0.13	0.046	10	2	0.129862
100	0.11	0.037	5	1	0.272391
50	0.113	0.05	4	2	0.407682
50	0.085	0.036	5	1	0.214783
50	0.115	0.065	8	6	0.285272
10	0.057	0.041	4	2	0.16474
10	0.061	0.042	4	2	0.186602
10	0.056	0.038	8	2	0.0646276
5	0.067	0.036	3	1	0.310587
5	0.088	0.035	3	1	0.460994
5	0.069	0.039	8	2	0.0950908
1	0.083	0.036	9	2	0.119332										F
1	0.068	0.037	10	2	0.0760737
1	0.057	0.036	3	1	0.229766

## Sheet: Fig. 7
Bundle migration assay raw data
Bundle count was performed after 24 h of incubation
Treatment	Nitrogen source concentration	Number of bundles
	(mM)	migrating out of the inoculum
Control	0	9
Control	0	6
Control	0	15
Control	0	19
Control	0	34
Ammonium	10	16
Ammonium	10	18
Ammonium	10	34
Ammonium	10	32
Ammonium	10	14
Nitrate	10	6
Nitrate	10	22
Nitrate	10	44
Nitrate	10	12
Nitrate	10	42
Urea	10	28
Urea	10	51
Urea	10	72
Urea	10	36
Urea	10	29
control	0	69
Control	0	64
Control	0	81
Control	0	93
Control	0	37
Ammonium	0.1	102
Ammonium	0.1	68
Ammonium	0.1	97
Ammonium	0.1	88
Ammonium	0.1	59
Nitrate	0.1	63
Nitrate	0.1	96
Nitrate	0.1	108
Nitrate	0.1	105
Nitrate	0.1	138
Urea	0.1	120
Urea	0.1	97
Urea	0.1	88
Urea	0.1	138
Urea	0.1	253
