# Supplementary material for: Urea-based mutualistic transfer of nitrogen in biological soil crusts
Source: ISME J. 2024 Dec 13;19(1):wrae246. doi: 10.1093/ismejo/wrae246 (PMC11844795; doi:10.1093/ismejo/wrae246)
Supplement: TableS4_wrae246 [file tables4_wrae246.xlsx]

## Sheet: Sheet1
	Table S4. Determination of extracelullar urea concentration in native M.vaginatus/cyanoshere bundles excised from biocrusts
	Replicate	Incubation time	Number of bundles	Average wet	Total	Incubation	Extracellular urea	Extracellular Urea
			incubated	diameter ±SD	biovolume	dilution	(measured)	(adjusted to 1000 dilution)
		h		µM	µL	(volume/biovolume)	µM	µM
	1	3	39	62± 28	0.21	966	38	36.4854
	2	3	41	59±24	0.18	1120	9	10.2932
	3	3	43	51±21	0.15	1361	9	12.5059
	4	3	51	37±24	0.09	2254	14	32.5286
	5	24	58	44±18	0.08	2477	<5	<12
	6	24	51	46±22	0.07	2752	<5	<14
	7	24	54	46±20	0.08	2478	<5	<12
	8	24	41	55±20	0.1	1980	<5	<10
	Total	-	378	-	-
	Average	-	47	52	0.12	1923.5
